# Supplementary material for: The Psychology of COVID-19 Booster Hesitancy, Acceptance and Resistance in Australia
Source: Vaccines (Basel). 2023 Apr 27;11(5):907. doi: 10.3390/vaccines11050907 (PMC10222735; doi:10.3390/vaccines11050907)
Supplement: Supplementary file 1 [file vaccines-11-00907-s001.zip]

Archive with 1 entries (1 files):
- vaccines-2316806-supplementary.pdf
